# Supplementary material for: Comparative Analysis of Transcriptomes of Diploid and Tetraploid Miscanthus lutarioriparius under Drought Stress
Source: Genes (Basel). 2022 May 13;13(5):873. doi: 10.3390/genes13050873 (PMC9141248; doi:10.3390/genes13050873)
Supplement: Supplementary file 1 [file genes-13-00873-s001.zip]

Archive with 1 entries (1 files):
- genes-1684650-supplementary.pdf
